# Supplementary material for: Emergency Laparoscopic Cholecystectomy Pathway Reduces Elective Waiting Times and Preoperative Admissions: A Prospective Propensity-Matched Cohort Study
Source: Med Sci (Basel). 2025 Jun 27;13(3):86. doi: 10.3390/medsci13030086 (PMC12286089; doi:10.3390/medsci13030086)
Supplement: Supplementary file 1 [file medsci-13-00086-s001.zip]

Archive with 1 entries (1 files):
- medsci-3645738-supplementary.pdf
